# Supplementary material for: Passive Voice Comprehension during Thematic-Role Assignment in Russian-Speaking Children Aged 4–6 Is Reflected in the Sensitivity of ERP to Noun Inflections
Source: Brain Sci. 2022 May 27;12(6):693. doi: 10.3390/brainsci12060693 (PMC9220815; doi:10.3390/brainsci12060693)
Supplement: Supplementary file 1 [file brainsci-12-00693-s001.zip]

Archive with 1 entries (1 files):
- brainsci-1671736-supplementary.pdf
